# Supplementary material for: ABA Alleviates Uptake and Accumulation of Zinc in Grapevine (Vitis vinifera L.) by Inducing Expression of ZIP and Detoxification-Related Genes
Source: Front Plant Sci. 2019 Jul 5;10:872. doi: 10.3389/fpls.2019.00872 (PMC6624748; doi:10.3389/fpls.2019.00872)
Supplement: TABLE S1 — Calibration curves for quantification of phytohormones. [file Table_1.xlsx]

## Sheet: Std
Table S1 Calibration curves for quantification of phytohormones
	run 1	run 2	run 3
d4-SA (ppm)	integrated area	integrated area	integrated area
1	211279	254844	250301
1	261410	242987	263044
1	204156	221951	213408
1	195279	208944	214482
1	169851	185105	191412
					Area(SA)/Area(d4-SA)
SA (ppm)	integrated area	integrated area	integrated area		SA concentration	run 1	run 2	run 3	AVE
0.96	597305	615346	605975		0.96	2.82709	2.4146	2.42099	2.55423
1.92	1339606	1288172	1308517		1.92	5.12454	5.3014	4.97452	5.13349
4.8	2652768	2800319	2740089		4.8	12.9938	12.6168	12.8397	12.8168
9.6	5954364	6074080	6119288		9.6	30.4916	29.0704	28.5305	29.3642
19.2	10490467	11030984	11214875		19.2	61.7628	59.5931	58.5902	59.982
	run 1	run 2	run 3
d6-ABA (ppm)	integrated area	integrated area	integrated area
0.8	559917	657223	712492
0.8	736699	723203	723721
0.8	647251	579081	608031
0.8	502405	513976	553888
0.8	533556	568220	515145
					Area(ABA)/Area(d6-ABA)
ABA (ppm)	integrated area	integrated area	integrated area		ABA concentration	run 1	run 2	run 3	AVE
0.46	643648	660760	698779		0.46	1.14954	1.00538	0.980753	1.04523
0.92	1364721	1366360	1363318		0.92	1.85248	1.88932	1.88376	1.87519
1.84	3540372	3031666	3368307		1.84	5.46986	5.23531	5.5397	5.41495
4.6	6466922	6596318	6945115		4.6	12.8719	12.8339	12.5388	12.7482
9.2	12778950	12914334	12968265		9.2	23.9505	22.7277	25.174	23.9507
	run 1	run 2	run 3
d5-JA (ppm)	integrated area	integrated area	integrated area
1.28	944144	957304	964377
1.28	989903	936813	1070025
1.28	961116	1001491	997762
1.28	993684	1025732	1080152
1.28	1051179	1051685	1111120
					Area(JA)/Area(d5-JA)
JA (ppm)	integrated area	integrated area	integrated area		JA concentration	run 1	run 2	run 3	AVE
0.34	35448	35685	44700		0.34	0.0375451	0.0372766	0.0463512	0.0403909
0.68	68935	68334	74982		0.68	0.0696381	0.0729431	0.070075	0.0708854
1.36	167409	181223	184252		1.36	0.174182	0.180953	0.184665	0.179933
3.4	571399	595917	607289		3.4	0.575031	0.580968	0.562226	0.572741
6.8	1142208	1199186	1290834		6.8	1.0866	1.14025	1.16174	1.12953

## Sheet: Raw data
Raw data of calibration curves for quantification of phytohormones
replicate	sample number	d4-SA concentration (ppm)	SA concentration (ppm)	d6-ABA concentration (ppm)	ABA concentration (ppm)	d5-JA concentration (ppm)	JA concentration (ppm)	d4-SA	SA intergrated area	d6-ABA intergrated area	ABA intergrated area	d5-JA intergrated area	JA intergrated area
1	1	1	0.96	0.8	0.46	1.28	0.34	211279	597305	559917	643648	944144	35448
1	2	1	1.92	0.8	0.92	1.28	0.68	261410	1339606	736699	1364721	989903	68935
1	3	1	4.8	0.8	1.84	1.28	1.36	204156	2652768	647251	3540372	961116	167409
1	4	1	9.6	0.8	4.6	1.28	3.4	195279	5954364	502405	6466922	993684	571399
1	5	1	19.2	0.8	9.2	1.28	6.8	169851	10490467	533556	12778950	1051179	1142208
2	6	1	0.96	0.8	0.46	1.28	0.34	254844	615346	657223	660760	957304	35685
2	7	1	1.92	0.8	0.92	1.28	0.68	242987	1288172	723203	1366360	936813	68334
2	8	1	4.8	0.8	1.84	1.28	1.36	221951	2800319	579081	3031666	1001491	181223
2	9	1	9.6	0.8	4.6	1.28	3.4	208944	6074080	513976	6596318	1025732	595917
2	10	1	19.2	0.8	9.2	1.28	6.8	185105	11030984	568220	12914334	1051685	1199186
3	11	1	0.96	0.8	0.46	1.28	0.34	250301	605975	712492	698779	964377	44700
3	12	1	1.92	0.8	0.92	1.28	0.68	263044	1308517	723721	1363318	1070025	74982
3	13	1	4.8	0.8	1.84	1.28	1.36	213408	2740089	608031	3368307	997762	184252
3	14	1	9.6	0.8	4.6	1.28	3.4	214482	6119288	553888	6945115	1080152	607289
3	15	1	19.2	0.8	9.2	1.28	6.8	191412	11214875	515145	12968265	1111120	1290834
