# Supplementary material for: ABA Alleviates Uptake and Accumulation of Zinc in Grapevine (Vitis vinifera L.) by Inducing Expression of ZIP and Detoxification-Related Genes
Source: Front Plant Sci. 2019 Jul 5;10:872. doi: 10.3389/fpls.2019.00872 (PMC6624748; doi:10.3389/fpls.2019.00872)
Supplement: TABLE S3 — Relative expression of 68 grapevine homologous genes across tissues and experimental conditions. [file Table_3.xlsx]

## Sheet: Table S2
Table S3 Relative expression of 68 grapevine homologous genes across tissues and experimental conditions
Experiment	SRP014438	SRP014438	SRP014438	SRP014438	SRP022966	SRP022966	SRP022966	SRP022966	SRP032766	SRP032766	SRP032766	SRP032766	SRP032766	SRP032766	SRP032766	SRP032766	SRP032766	SRP032766	SRP032766	SRP032766	SRP032766	SRP032766	SRP032766	SRP032766	SRP032766	SRP032766	SRP032790	SRP032790	SRP032790	SRP032790	SRP032790	SRP032790	SRP032790	SRP032790	SRP032790	SRP032790	SRP032792	SRP032792	SRP032792	SRP032792	SRP032792	SRP032792	SRP032792	SRP032792	SRP032792	SRP032792	SRP032792	SRP032792	SRP032792
Genes	Pool_of_Corvina_Tissues	Berry_Pericarp_PFS	Berry_Pericarp_MR	Berry_Pericarp_PHW	Grain_1Week_PF	Skin_5Weeks_PF	Skin_7Weeks_PF	Seed_7Weeks_PF	101.14_Leaf_T0_NotStressed	101.14_Leaf_T0_StressImposition	101.14_Leaf_T10_20mMNaCl	101.14_Leaf_T10_WaterStress	101.14_Leaf_T20_20mMNaCl	101.14_Leaf_T2_WaterStress	101.14_Leaf_T4_20mMNaCl	101.14_Leaf_T4_WaterStress	101.14_Leaf_T7_WaterStress	101.14_Root_T0_NotStressed	101.14_Root_T0_StressImposition	101.14_Root_T10_20mMNaCl	101.14_Root_T10_WaterStress	101.14_Root_T20_20mMNaCl	101.14_Root_T2_WaterStress	101.14_Root_T4_20mMNaCl	101.14_Root_T4_WaterStress	101.14_Root_T7_WaterStress	1103P_Pulp_Harvest	1103P_Pulp_Veraison	1103P_Skin_Harvest	1103P_Skin_Veraison	1103P_WholeBerry_Preveraison	M4_Pulp_Harvest	M4_Pulp_Veraison	M4_Skin_Harvest	M4_Skin_Veraison	M4_WholeBerry_Preveraison	M4_Leaf_T0_NotStressed	M4_Leaf_T0_StressImposition	M4_Leaf_T10_20mMNaCl	M4_Leaf_T10_WaterStress	M4_Leaf_T20_20mMNaCl	M4_Leaf_T2_WaterStress	M4_Leaf_T4_20mMNaCl	M4_Leaf_T4_WaterStress	M4_Leaf_T7_WaterStress	M4_Root_T0_NotStressed	M4_Root_T0_StressImposition	M4_Root_T10_20mMNaCl	M4_Root_T10_WaterStress
VIT_19s0085g00790	0.657784	0.19275	0	0	2.73661	2.57998	1.11854	4.89053	1.44782	1.59238	0.667553	1.70845	0.864527	1.70503	1.73939	2.05025	1.11856	15.7535	15.6277	5.91501	10.1622	7.54422	15.1204	14.3789	9.06044	13.3597	1.21696	0.254913	0.532438	0.0341039	0.444184	0	0.412665	0.114698	0.14962	0.752173	1.34143	1.51723	0.735493	1.20305	1.06917	1.72685	1.66972	1.50619	1.38485	18.247	25.421	10.1429	11.6343
VIT_19s0085g00740	4.1473	4.30654	0.17342	0.0231874	11.9418	8.681	8.53448	18.0362	1.54145	1.42247	0.416824	1.51387	0.826271	1.7038	1.60947	1.88886	0.948696	14.2769	14.2627	5.19205	8.69324	7.10893	13.0146	12.7471	7.57148	14.3353	1.37936	0.309863	0.511332	0.0369544	0.191795	0	0.39829	0.110895	0.193585	0.487783	1.2448	1.91645	0.793768	1.16637	0.565002	1.79984	1.38958	1.17733	1.22063	16.8759	20.9968	10.0564	10.6632
VIT_19s0085g00650	1.83575	2.46832	0.851781	0.165973	1.35927	3.95915	2.51641	3.64742	0.997133	1.30868	0.824144	0.756436	1.25365	1.50278	1.09766	0.730892	0.965589	47.0877	55.5084	39.0535	31.3509	42.7829	35.2213	48.1947	44.3972	47.779	0.24654	0.487172	0.431866	0.741224	1.95744	0.182908	1.84013	0.318544	1.62563	1.79284	1.59531	3.65493	1.37411	1.24331	3.74699	3.72915	1.35083	3.67879	2.12094	49.8341	62.3782	38.3406	28.7847
VIT_19s0015g00250	1.8415	1.45647	0.100075	1.1333	1.89546	1.20892	0.528438	0.301972	4.18214	3.63915	2.97758	3.33537	2.98374	3.10239	3.1899	3.93549	4.1293	3.82148	2.5975	2.33211	2.22307	2.72677	2.19066	2.67083	3.7762	2.89941	1.08285	0.835034	3.98656	1.6296	1.91844	0.910329	1.18158	2.63634	1.88457	2.31968	10.3703	12.3136	5.23375	4.97341	5.34054	11.4534	7.92792	6.65944	6.8532	4.10267	3.51329	3.97193	2.17324
VIT_19s0015g00210	0.360277	0.0679893	0.117734	0.219419	0.206771	0.224366	0.320682	0.290085	2.54345	2.26691	2.24288	2.23446	2.3953	2.41476	2.4202	2.47782	2.76042	1.21276	1.01493	0.951837	0.968307	1.10522	0.909309	0.953183	1.19365	1.10351	1.12483	0.995677	2.89499	1.84086	1.68626	0.489499	0.999846	1.60067	2.00769	2.09233	2.81723	2.81585	2.12851	2.05254	2.15453	3.06267	2.20853	2.37307	2.3987	1.01713	1.01778	1.03887	0.636117
VIT_19s0015g00190	1.90833	0.669125	0.957418	4.24624	1.82139	2.0711	2.07938	2.12272	5.95148	5.89438	5.15674	5.09237	4.92133	4.47017	4.76384	5.21323	6.51121	19.1587	9.59891	9.79362	13.686	12.5841	7.15095	11.453	19.6827	16.593	4.52668	2.51027	9.19763	5.00468	5.46112	3.65804	3.80937	8.19685	6.06393	5.77895	9.63889	11.2564	6.82236	7.28033	6.81285	10.6328	7.79666	7.39791	7.29786	11.9589	10.0074	9.08358	7.67321
VIT_19s0014g02700	0.0362374	0.0590948	0	0	0	0	0	0	0.00790835	0.0119946	0.0218751	0.0447978	0.0267395	0	0.0658898	0.00923386	0.0300345	0.0017017	0	0.0427302	0.0108679	0.0317099	0.0410356	0.0271734	0.0368786	0.0465032	0.016557	0.00971927	0	0	0.0455563	0.0212	0.0234906	0.0277744	0.0182312	0	0.0211572	0.0145438	0.0100015	0	0	0.0354411	0.0228841	0.0337373	0.0261926	0.0188663	0	0.0188862	0.0109628
VIT_18s0041g00090	2.90635	3.35633	1.89365	0.151909	4.0696	10.0137	11.788	6.03615	1.64444	2.04418	1.38562	1.12272	0.985395	2.57974	1.45325	1.52148	1.12209	6.05294	8.94453	12.5053	9.65085	9.00646	7.57168	7.38161	7.59429	6.4289	0.345853	0.636743	0.240988	0.673034	2.47915	0.177443	1.3284	0.351583	1.09432	3.60961	1.45605	1.51477	1.45649	1.16578	1.12013	1.90575	1.71948	1.3892	1.43724	10.035	10.9007	11.354	15.4981
VIT_18s0001g09490	11.2913	5.96349	17.1239	35.0604	7.37233	5.9592	6.79796	8.90077	5.66095	5.31823	5.51089	5.09544	6.46166	7.12456	5.58409	5.69359	5.64853	6.07064	6.27379	7.77274	7.94004	7.81254	6.96294	7.24821	8.25576	9.16274	26.5268	26.535	23.3864	20.4329	8.78509	44.2205	19.9158	23.9037	15.1469	8.94178	5.88596	5.96817	6.15613	5.34276	9.37176	5.73003	6.25208	5.64182	5.5454	6.5085	6.57218	7.32651	9.01805
VIT_18s0001g02140	0.393191	0.00695951	0	0.12977	0.0677626	0.00698912	0	0.0174719	0.163072	0.193859	0.176257	0.113008	0.234964	0.189748	0.16899	0.23258	0.174498	1.90449	4.0235	1.60726	0.751812	1.62941	1.94975	1.74415	1.99045	1.38912	0.185709	0.185568	0.143628	0.159378	0.185601	0.239441	0.301127	0.254771	0.23367	0.131998	0.234889	0.245663	0.185635	0.142679	0.232971	0.203434	0.278699	0.381712	0.218248	1.83617	2.74711	1.25767	0.702901
VIT_18s0001g02130	0	0	0	0	0	0	0	0.0191454	0.0167805	0.00925589	0.0811403	0.01486	0.060641	0.0144108	0.0486251	0.0439562	0.109991	12.7371	27.3025	7.88746	3.53999	9.945	13.5326	12.0183	12.5054	8.45438	0.0436624	0.0283603	0.0343956	0.0483991	0.0243725	0.0454827	0.0621047	0.0939667	0.0419548	0.0279132	0.0340376	0.0190006	0.00885667	0.0321164	0.0555082	0.0156922	0.125075	0.0616462	0.122956	18.7996	31.1039	12.5403	5.50401
VIT_18s0001g02120	1.38661	0.0441386	0.0147981	0	0	0.0402519	0.00652199	17.0717	0.0656909	0.0318569	0.234921	0.0439258	0.189669	0.0448254	0.145576	0.100665	0.417323	69.1185	151.904	44.6207	21.0715	62.3238	69.7901	55.981	69.8172	45.8995	0.142238	0.158285	0.173126	0.418426	0.144073	0.187996	0.35663	0.427097	0.153878	0.155144	0.114499	0.0614559	0.160831	0.0469976	0.166251	0.0110888	0.286075	0.153867	0.416144	100.937	156.177	77.8782	35.3272
VIT_17s0053g00380	5.49155	10.3521	0.455447	0.0606955	8.52883	10.727	14.338	5.6199	13.8186	13.8473	10.2569	15.043	9.82025	23.0979	12.2429	15.7599	15.2605	3.91399	4.29294	3.43875	4.68589	4.12937	5.57838	3.82595	4.01056	4.40442	0.283684	0.32424	3.82816	3.18723	10.3553	0.231285	0.415493	0.983381	2.07767	14.8978	14.2589	18.5138	15.4972	17.7891	9.63301	16.1746	14.007	13.5581	14.6939	2.74239	2.79296	2.65956	3.88005
VIT_17s0053g00080	0	0	0	0	0	0	0	0	0.152248	0.16384	0.100989	0.13374	0.174817	0.0809238	0.166462	0.0982721	0.131696	3.64523	0.430551	7.55482	2.99466	5.5229	0.257723	1.57595	1.94587	2.39853	0.0381875	0	0.056529	0.022346	0.104912	0.0313495	0.0136958	0.0514349	0.0383204	0.117171	0.0958151	0.122325	0.124363	0.201448	0.1317	0.10695	0.0955476	0.0793035	0.244338	7.39985	4.49422	8.85569	3.80107
VIT_17s0053g00070	0.207851	0.534496	0	0	2.28343	7.85006	12.3622	6.71192	0.66499	0.621606	0.578157	0.717736	0.545363	0.949125	0.598241	0.811884	0.958795	22.4581	3.75331	35.8562	15.9722	36.1747	1.70506	12.364	12.603	16.8697	0.118296	0.180487	0.190724	0.247986	0.418092	0.185579	0.122515	0.207635	0.155657	0.555549	0.744699	0.87613	0.972252	0.720225	0.422347	0.740069	0.917468	0.813894	0.718465	39.763	21.7855	47.5689	20.9383
VIT_17s0053g00040	3.97422	9.35642	0.48693	0.0763114	16.1101	17.5108	24.1684	10.1914	15.5167	15.531	11.4128	16.4884	10.8469	26.8742	13.51	16.7611	15.7852	4.86357	5.18081	4.00788	5.55762	5.01424	6.43203	4.40528	4.71747	5.38968	0.242392	0.263061	3.75451	2.54787	8.23928	0.188702	0.269539	0.816665	1.65451	11.1838	17.0023	22.7234	19.2068	21.1681	11.7739	19.0187	16.5029	15.7662	17.1441	3.56065	3.5113	3.48426	4.69495
VIT_16s0098g01250	15.9289	12.3749	20.1949	8.99944	14.8696	12.7301	25.7405	59.6745	6.55423	8.65316	4.94093	3.80308	5.98245	7.68891	7.33718	4.37441	4.51851	8.38752	8.93446	8.17842	7.39869	12.9545	8.8668	10.2248	5.29903	5.6254	21.0918	18.5799	14.7706	9.64074	3.22597	9.336	11.5087	7.22482	8.75078	2.52625	4.72564	6.33497	5.77164	3.54491	3.78301	4.97518	4.89846	4.95299	4.75152	7.76009	9.18991	8.8014	7.9642
VIT_15s0107g00330	0	0	0.0310375	0.025072	0	0	0	0	0.0153958	0	0	0.0204972	0.0397215	0.0238113	0	0.0371723	0.0242614	0.42718	0.473992	0.168351	0.273792	0.138138	0.306294	0.39763	0.325622	0.671705	0.0842574	0.0142212	0.0284163	0	0.02944	0.0655629	0.0471363	0.0217526	0.0801986	0	0.0366267	0.0212803	0.0308868	0.055634	0	0.0205864	0.0266432	0	0.01772	0.348122	0.373449	0.173505	0.163331
VIT_14s0068g01710	9.29409	13.0081	10.2614	12.9365	17.353	12.0108	13.3581	10.1583	8.34246	6.61489	7.67084	7.79005	6.71172	11.6597	6.90362	8.05524	6.68608	9.83275	9.62573	10.3387	10.1162	11.4219	8.82297	10.4204	12.333	10.9112	3.59076	4.23915	7.32204	4.24823	2.96289	4.63025	7.05597	5.50769	6.80802	3.54657	4.37997	3.96594	4.09609	3.87096	4.92332	4.96432	4.12933	4.79574	4.35212	5.54984	5.16056	6.7243	6.05042
VIT_14s0060g01190	24.281	37.314	5.37775	0.077107	34.466	17.7043	42.6237	23.5061	1.45828	0.596451	0.324957	0.874673	0.530098	1.87027	2.64184	0.645845	1.36693	41.7489	48.1601	38.2669	52.2562	50.3041	46.3064	49.8082	22.0301	37.4531	0.0901082	1.00484	0.539594	0.924429	5.33714	0.242183	2.54979	0.994049	2.19334	8.85299	1.70655	1.83158	0.861113	1.44723	0.370109	2.42719	2.28542	1.76698	2.49566	67.6842	81.531	62.7362	70.4674
VIT_13s0158g00380	7.15495	16.6921	12.6332	4.17769	14.0201	28.8498	51.2815	24.0176	24.4565	28.2874	32.7438	34.0297	36.9982	26.9323	32.4651	35.3354	33.0618	6.8977	8.46808	9.82847	9.56636	8.26485	9.29627	8.08151	8.67302	8.14862	9.2346	9.18401	8.15412	6.9264	8.51852	8.45617	16.2309	9.35641	14.1508	8.90169	27.4951	22.9746	46.0056	46.6143	38.7544	25.2692	37.4524	31.7376	37.5575	6.64279	9.1038	8.79059	10.3264
VIT_13s0067g01370	0.65313	0.0216046	0	0	0	0.00198762	0	0.0079041	0.0802367	0.0618297	0.0891532	0.0644973	0.13391	0.06531	0.13249	0.0937006	0.121928	0.134343	0.101255	0.229525	0.149991	0.113004	0.1147	0.251584	0.1898	0.139715	0.180659	0.142889	0.12823	0.18021	0.216443	0.22325	0.17089	0.272094	0.163955	0.1104	0.0866361	0.0708616	0.132408	0.0892496	0.175762	0.041345	0.125403	0.18814	0.0971994	0.135309	0.198285	0.0893131	0.151945
VIT_13s0047g00080	0.162091	0.0888997	0.0922609	0.265026	0.0218741	0.0108525	0.0137582	0.0179145	0.686914	0.685767	0.663975	0.568603	0.490811	0.545392	0.671818	0.439693	0.382349	0.262453	0.267149	0.283307	0.31551	0.251581	0.305574	0.30391	0.266351	0.264752	0.0898617	0.142189	0.185323	0.218187	0.20913	0.279926	0.144182	0.258245	0.180006	0.191424	0.781745	0.804787	0.776248	0.618259	0.550616	0.713471	0.862949	0.535221	0.441848	0.282438	0.273624	0.316992	0.346033
VIT_13s0047g00050	0.115264	0.105663	0.0808869	0.37154	0.0080259	0.00284275	0.00199647	0.00264693	0.391331	0.418636	0.378569	0.304084	0.28517	0.281684	0.382221	0.298095	0.258083	0.197487	0.18229	0.175169	0.20425	0.178908	0.214619	0.204012	0.181773	0.167088	0.10716	0.175928	0.151357	0.21702	0.151731	0.294809	0.177381	0.212506	0.150591	0.181572	0.427893	0.430994	0.46694	0.333923	0.302153	0.403922	0.491625	0.311282	0.261935	0.202878	0.19516	0.22543	0.214479
VIT_13s0047g00040	0.115002	0.0537137	0.0257276	0.0994336	0.122452	0.0385907	0.0442927	0.0297063	1.30096	1.25646	1.06397	0.987825	1.1352	1.2875	1.21206	1.08895	1.65194	2.56091	4.06783	3.87746	3.78995	4.22849	4.95687	3.5609	4.95456	4.6647	0.103492	0.176839	4.06212	2.22924	4.60229	0.238487	0.309718	3.06611	5.32778	3.03457	1.99768	1.91136	1.84852	1.21458	2.51817	1.77233	1.75787	2.24199	2.22042	2.7216	3.28027	2.90037	3.82998
VIT_13s0047g00020	0.00590235	0	0	0.00155054	0.000931735	0	0	0.00295866	0.720627	0.66133	0.703729	0.741127	0.543796	0.549537	0.731362	0.538009	0.351103	0.267748	0.290252	0.242684	0.30929	0.271339	0.273699	0.265579	0.221513	0.222006	0.0200609	0.051645	0.0334031	0.0247906	0.0275844	0.0351236	0.027025	0.0323907	0.0363151	0.0379782	1.02875	0.991887	0.935795	0.764838	0.635587	1.02539	1.09389	0.846426	0.620262	0.337998	0.32744	0.410714	0.396155
VIT_13s0047g00010	4.17286	4.80193	3.30067	9.33906	4.47704	10.5515	7.6327	3.39623	2.40756	2.06992	1.94367	2.03056	1.97314	2.13983	2.22735	1.95242	3.17978	4.94507	7.69996	7.56863	7.22041	8.47956	8.89241	6.29688	9.6129	8.53199	0.330048	0.529539	13.3085	6.60986	15.8507	0.594481	0.868175	8.69093	15.91	9.79092	3.59041	3.81746	3.32154	2.55648	4.70109	3.83289	3.04749	3.84899	3.75076	5.3165	6.11684	5.65309	7.46181
VIT_13s0019g00020	5.72774	7.93252	3.68493	5.12151	8.60339	6.85696	8.23746	5.52694	7.0493	5.70874	7.33316	10.3085	9.99322	5.25577	6.04497	11.1101	13.2823	2.62321	3.26734	3.30411	4.41647	3.8289	4.47354	2.84419	4.73441	4.73406	3.0935	3.62653	3.4408	2.3549	1.96464	3.44236	3.4089	2.87479	2.80281	1.89406	7.87449	6.55826	9.98764	12.817	6.64989	9.49655	6.78664	8.75965	10.8184	2.28937	2.26542	2.57754	5.02065
VIT_11s0103g00370	4.45952	2.02121	1.75833	11.9775	2.78995	1.47532	5.44958	5.29077	5.0301	4.77359	3.22174	4.81749	3.07852	4.7414	5.84578	4.90668	2.68337	17.9003	20.4111	10.999	14.8681	12.4272	18.5475	17.6046	11.2009	24.2917	14.7302	2.21815	4.80296	1.02456	0.424591	0.811871	2.13108	2.4134	1.30697	0.626519	4.82925	5.0078	3.18728	4.24926	3.48736	5.34344	5.60064	3.98329	3.79755	19.7691	23.7142	16.9511	15.524
VIT_11s0052g01150	2.80912	0.0206353	0.234311	4.30056	0.0215729	0	0	0.439358	0.0134963	0.045952	0.0528456	0	0.0379179	0	0.061366	0.0822295	0.225494	10.237	28.1007	6.79556	6.82683	10.2108	21.954	9.68705	30.0369	14.9798	1.71219	1.76037	0.311437	0.237422	0.130177	1.42377	0.327158	0.166927	0.101858	0.0963249	0.0298026	0.0899089	0.0869079	0.0168857	0.129674	0	0.165317	0.121543	0.137684	28.6621	60.6969	32.1019	23.9534
VIT_10s0042g01120	0	0	0	0	0	0	0	0	0.0137185	0.0237335	0.0305367	0	0	0	0	0.107495	0.061096	15.7362	16.9307	10.9382	1.50935	16.4796	5.60007	9.16496	5.58181	4.37225	0.0187976	0.0759765	0.0222154	0	0.0336166	0.0406974	0	0.0326448	0.0413967	0.0162129	0.0239506	0	0	0.0274504	0	0.0319469	0.0620192	0.0197587	0.0319754	19.9617	18.12	25.4688	2.83238
VIT_10s0042g01100	1.28751	0	0	0.00796694	0	0	0	0	0.0318831	0.0461502	0.137041	0.0139223	0.0875839	0.0308599	0.0654843	0.0636803	0.237094	53.5407	48.6239	33.4444	5.32761	45.92	22.663	47.1251	16.5548	17.3877	0.169543	0.113539	0.130101	0.241445	0.10687	0.177895	0.126227	0.0953516	0.146741	0.0854143	0.078404	0.0285517	0.045829	0.0180222	0.126652	0.0227887	0.0837591	0.102981	0.214969	59.0071	62.348	60.3847	6.35114
VIT_10s0042g01090	0.0753318	0	0	0.0178106	0.0160539	0	0	0.0169926	0.0118991	0.0498695	0.0227375	0	0	0	0.0342373	0.00959787	0.0172348	0.322335	0.338032	0.158986	0.22507	0.268623	0.324487	0.177794	0.257971	0.290134	0.0127176	0.0101024	0.0201863	0	0.00769423	0.0220357	0.0122083	0	0	0.0284193	0.058391	0.191063	0.0219413	0.0251316	0.0817467	0.0953348	0.156784	0.0887801	0.0564995	0.700195	1.06864	0.369466	0.404298
VIT_09s0070g00210	1.73961	3.43785	1.43926	0.0214614	1.58231	3.37552	9.32481	4.72573	0.578377	0.347898	0.28181	0.150162	0.190696	0.490459	0.543712	0.370746	0.185518	1.88583	2.12716	1.64348	1.57935	1.72499	2.20011	1.81117	1.15451	1.91403	0.422897	0.785547	0.327393	0.514963	0.631896	0.15322	0.925142	0.419664	0.576475	1.04781	0.804887	0.721925	0.409679	0.319774	0.383095	0.916474	0.724682	0.599747	0.289776	2.22862	2.24212	1.54911	1.93777
VIT_08s0056g00550	13.1054	12.6074	21.3196	20.2267	12.7243	14.8984	12.8455	15.3224	7.63914	6.34298	6.97055	7.12764	6.34367	8.322	7.42852	7.83428	7.54361	9.72279	9.49764	7.64081	7.31368	8.72264	8.66808	9.99257	8.36965	8.99427	24.5233	29.0371	15.4044	22.351	21.6015	22.6487	25.6978	16.4386	17.6054	34.4831	6.92286	7.41315	6.69362	6.89648	6.64613	7.67601	6.86388	7.16482	7.41802	10.0902	10.3952	6.94816	6.30281
VIT_08s0040g00510	1.38259	0.487285	2.19504	18.1389	2.77881	1.05217	1.0553	7.46777	0.246643	0.224368	0.269254	0.369076	0.233794	0.36333	0.261433	0.28729	0.267926	0.269686	0.264133	0.332205	0.314433	0.30637	0.347009	0.28465	0.27203	0.336483	7.0307	4.12011	2.84293	2.71477	0.814806	5.81179	2.8002	2.46305	1.92272	1.54511	0.362686	0.331116	0.495078	0.417909	0.274464	0.381849	0.399966	0.390126	0.379494	0.605131	0.501512	0.587035	0.755588
VIT_08s0007g06760	1.04758	1.38945	10.3342	0.791439	0.392519	1.19684	1.70946	10.0117	0.149166	0.125035	0.218509	0.144075	0.246498	0.133764	0.143037	0.196583	0.111216	1.82459	1.80776	1.63639	1.7092	1.77761	2.03602	1.9927	2.13407	1.85114	3.15287	18.801	4.0662	13.5209	6.84491	8.2711	6.25086	3.20002	6.62767	9.33928	0.194002	0.197074	0.330699	0.257746	0.165129	0.224329	0.225207	0.191807	0.305544	4.23868	3.47833	3.78125	2.84392
VIT_07s0129g01040	1.51572	1.83739	2.21329	1.10371	2.07835	2.56006	2.7925	2.85741	2.9538	2.96038	2.54545	2.62898	2.58316	2.63751	2.79623	2.7532	3.20324	1.81731	1.79233	1.312	1.28976	1.36673	1.49392	1.68497	1.43374	1.51925	1.27213	1.13502	1.34405	1.18564	0.958093	1.43461	1.37894	1.34329	1.26289	0.942044	2.7129	2.69072	2.40698	2.26897	2.22925	2.59441	2.50052	2.22293	2.45348	1.42796	1.43305	1.34543	1.15649
VIT_07s0129g00620	31.0935	30.1615	66.0262	47.8863	26.2057	46.1639	65.0563	65.5613	21.6033	16.5582	17.1684	21.3901	36.6033	21.3924	17.3481	17.6089	20.1116	18.1819	30.8912	14.4918	14.1609	18.9699	23.4349	16.5677	18.0439	20.8707	56.5239	71.108	69.9598	59.114	15.4421	66.3199	101.734	74.0272	77.863	16.7858	28.0325	18.8374	26.1043	19.8695	23.9093	21.4725	19.4626	15.4558	21.4897	20.5406	28.597	17.1949	13.0269
VIT_06s0004g06940	25.778	20.5364	106.791	50.8612	37.2496	90.5549	84.5865	140.425	13.2269	8.64084	7.59235	10.2481	10.0837	4.88749	7.95324	10.0944	8.54197	21.2808	19.2813	15.1036	17.0033	15.7466	18.6843	15.4097	18.8903	26.9078	80.9205	142.835	96.5898	148.418	42.4656	97.0028	148.949	63.5368	103.275	52.9623	10.8242	6.64358	2.7236	6.08449	10.1305	10.0762	5.44098	7.2792	5.3284	20.5844	17.4821	19.4807	14.7536
VIT_06s0004g05070	20.6186	2.6486	2.08308	6.84549	5.14453	3.85796	2.77296	14.6202	5.74329	6.19566	7.47846	7.06809	2.8278	6.92099	7.09909	7.34226	2.88122	26.5917	19.3065	24.5481	19.3439	35.2428	13.5167	24.723	18.6993	25.7675	0.841257	0.73079	10.5869	1.61461	1.77511	0.333484	0.685608	1.00302	1.47472	1.88209	6.09859	6.35653	3.33112	6.67129	3.87933	5.90034	4.94782	5.1576	6.64876	25.2002	21.0966	36.8967	17.9662
VIT_06s0004g01890	7.22147	27.7784	1.25098	5.63323	20.1863	19.5765	24.9168	11.5186	2.31168	1.56118	1.46471	1.59337	1.4339	2.08829	1.86483	1.99016	2.05256	4.66465	2.72428	4.83691	2.82996	3.50954	2.23592	3.60692	4.14677	4.02728	1.49607	1.40639	1.51654	1.17729	3.86166	1.50184	1.13602	1.28154	0.96044	4.50338	1.83806	2.12172	1.47631	1.25283	1.86279	2.27742	1.47872	1.66431	1.46175	5.83222	5.18361	4.24918	2.70931
VIT_06s0004g01860	3.62258	3.9731	2.4198	4.86776	5.86602	5.20788	4.33985	3.63743	3.03451	3.20318	3.10322	2.66878	3.4686	3.63965	3.27303	3.07632	3.01143	3.32095	3.15125	2.89413	2.7312	3.32247	3.02182	3.49739	3.04655	3.25084	3.87117	2.32057	3.12095	2.21984	1.91376	3.01009	3.046	3.04814	2.7129	1.67868	2.73625	2.77926	3.42315	3.24075	2.67318	2.56816	3.12707	3.03262	2.87433	3.30214	3.01335	3.26487	2.85149
VIT_06s0004g01110	2.76285	0.968569	0.163329	0.135126	4.53875	2.23335	3.81664	1.19378	5.62466	7.94549	9.52515	8.4347	9.24844	6.4962	6.89006	6.59948	6.48109	3.00041	3.75475	4.03681	8.2169	4.35396	4.75562	3.34933	8.68836	7.80177	0.0588831	0.150332	0.101634	0.238001	1.02436	0.0649901	0.207978	0.0978064	0.428844	1.89373	4.22757	4.44103	7.51939	7.69322	6.04786	3.77036	5.57359	4.67324	5.48244	1.86157	1.68474	3.08836	7.13633
VIT_05s0029g00230	0.00157985	0	0	0	0.000280566	0	0	0.000890916	0.181954	0.174974	0.194593	0.175997	0.300033	0.174235	0.152008	0.188248	0.224035	0.183242	0.212859	0.149544	0.152059	0.195233	0.256069	0.156199	0.200304	0.268577	0.572113	0.484985	0.592259	0.366805	0.153071	0.759514	0.530763	0.608499	0.464368	0.165666	0.270674	0.196683	0.273919	0.252199	0.289704	0.295253	0.259585	0.200049	0.242014	0.193542	0.234999	0.191939	0.165148
VIT_04s0008g01260	9.0335	10.7561	8.5212	13.6274	19.6329	28.4949	24.3537	58.5351	8.03024	7.88508	5.89869	7.08386	8.02088	4.68827	6.88958	7.79263	5.74975	28.1424	25.2657	16.7009	16.5503	19.2626	18.7285	28.0273	21.594	20.1289	9.44638	8.1937	15.8717	15.2532	27.5386	14.2179	12.4247	12.2355	15.815	30.2645	7.35283	8.19534	7.35571	7.81319	10.4098	5.44237	7.82034	5.13031	6.10426	33.5017	40.8886	36.6394	22.1351
VIT_03s0063g00570	0.63097	0.288757	0	0	0	0	0	0	0.216489	0.224914	0.194905	0.043299	0.322282	0.257288	0.169706	0.325928	0.0693055	4.75129	5.92219	3.18585	1.64966	4.0116	2.95284	5.39879	1.91126	2.45677	0.0341175	0.0645155	0.110126	0.0424105	0.0436103	0.0655273	0.0331909	0.101165	0.0451049	0.0489834	0.460277	0.430111	0.186575	0.0895994	0.291224	0.413958	0.316142	0.223035	0.265511	9.53967	11.6722	9.96447	4.50118
VIT_03s0063g00550	1.10979	0.125107	0	0.0163093	0.687483	0.165556	0.0953938	0.0748805	1.0049	0.827608	0.692886	0.688716	0.588351	0.910792	0.851189	0.873725	0.518483	1.03563	0.941941	0.920759	0.437548	0.592793	0.671769	1.151	0.528046	0.479667	0.111815	0.117864	0.110631	0.0778867	0.306053	0.199926	0.135349	0.200347	0.118283	0.145624	2.78774	2.94413	1.28099	1.33013	1.63515	3.07875	2.30523	1.30549	1.16306	1.00856	1.02077	0.83379	0.749568
VIT_03s0038g02420	6.55739	3.33211	2.15277	12.7979	7.07006	4.49397	4.47741	8.81386	8.43218	7.76416	7.60057	8.6072	8.92547	11.9726	7.73348	8.28403	9.35898	5.58134	5.3606	5.65126	6.42619	6.12953	6.02141	6.34039	6.20129	7.78206	8.5406	4.37554	10.0292	5.27806	5.53744	11.1235	4.7825	10.3988	4.90242	5.27044	9.23948	9.05937	9.92214	9.84804	10.4653	9.96905	8.94956	9.47099	9.89367	5.84804	5.94898	6.02392	6.58343
VIT_03s0017g02190	0.255779	0.114213	0.288059	0.024601	0.0236995	0.0087852	0.0476132	0.218475	2.37578	2.86765	3.43044	1.70931	2.52503	2.71715	2.39282	1.86007	2.25693	0.431758	0.480319	0.538595	0.714424	0.800256	0.468662	0.223209	0.828332	1.25738	0.0544858	0.531677	0.29875	0.872758	3.98936	0.102619	0.404029	0.162277	0.835799	8.89315	3.23549	2.71303	3.14021	1.59412	2.18673	3.00569	2.64654	3.52043	2.70475	0.217982	0.397958	0.318632	0.54827
VIT_03s0017g02170	19.8545	28.748	82.0034	6.03028	23.8284	28.5105	41.4897	17.8497	110.145	118.138	122.467	101.781	100.057	120.582	115.629	71.5825	67.998	15.4395	19.3489	7.1769	7.97241	5.72216	11.9347	15.3368	11.494	6.60431	5.97099	20.1713	16.9481	40.7996	306.884	3.69463	14.963	8.88294	45.234	413.259	159.28	164.07	122.48	100.646	129.664	163.125	96.5466	159.84	126.602	7.74033	13.2739	3.8086	3.57011
VIT_02s0025g03640	0.493269	0.592926	0.0205959	0.0148249	0.752252	1.21335	1.21068	0.641419	0.886595	0.584593	0.570377	1.30667	0.679127	0.593734	0.772751	1.19983	1.01126	22.7194	19.2721	16.2876	19.1279	13.8808	15.2079	19.3587	19.8406	39.25	0.241206	0.212567	0.134842	0.165403	0.09459	0.173467	0.200709	0.129802	0.185329	0.0630806	0.58073	0.503163	0.480638	1.4219	0.447823	0.539244	0.766407	0.887306	1.09424	20.0139	21.1666	13.3743	15.3367
VIT_02s0025g03630	2.01113	0.61203	2.3396	9.51644	0.857816	0.663455	0.964382	4.45134	0.731396	0.48883	0.526628	0.631844	0.626244	0.442901	0.677995	0.693779	0.622999	6.67516	4.79089	7.76131	5.45512	6.7887	5.11217	5.98493	6.87262	5.88773	5.48569	4.66	2.59539	2.4014	0.701611	3.17554	3.44288	3.07549	1.59939	0.912783	0.880731	0.733258	0.584505	0.891812	0.491195	0.861561	0.975523	0.814791	0.911919	3.6717	3.23793	3.19603	2.55438
VIT_02s0025g02510	0.767116	3.11285	0.35906	0.271207	2.13405	2.01072	1.44109	0.662086	2.06956	2.37133	1.39444	1.07606	2.13742	1.65632	2.23947	1.50283	1.67595	0.622459	0.88362	0.671461	0.45759	0.789574	1.7349	0.737345	0.694257	0.741025	0.215811	0.218081	0.677847	0.545547	9.4787	0.369715	0.38223	0.570968	1.51852	6.30994	3.16926	3.69718	3.77572	1.94684	2.33047	2.59789	2.85516	1.86163	1.86384	0.7753	1.31418	0.460316	0.640584
VIT_02s0025g02500	16.5212	43.2421	11.8337	1.61646	48.8463	38.3203	55.5542	19.929	57.2701	57.6524	28.6061	30.9903	41.2675	63.3805	53.2875	43.2921	36.7673	5.02416	8.39712	5.50691	5.00526	6.55419	17.2878	6.17785	10.8135	13.3924	1.2473	3.0796	17.9181	14.0154	286.613	3.76419	8.31995	11.832	39.2693	191.231	52.5126	73.2689	31.2192	28.8105	39.8447	66.9765	45.4537	46.9016	37.9157	4.34882	8.19464	2.70298	4.59825
VIT_01s0011g06340	3.01081	4.78294	3.37047	3.9414	4.74454	4.18794	3.64908	4.40011	1.74967	1.89838	1.81636	1.5585	1.42216	2.5128	1.48172	1.79045	1.60499	2.48337	2.3652	2.3158	2.69485	2.52995	2.15367	2.39621	2.32522	2.4962	2.17207	2.27876	3.2595	2.67032	1.78074	2.83536	3.15795	3.13483	3.29462	1.85263	1.71416	1.79273	1.80458	1.74441	1.52428	1.52621	1.69776	1.88857	1.82005	2.28399	2.14762	2.39825	2.49933
VIT_01s0011g05470	31.752	28.8628	12.0927	10.8841	49.0481	75.2659	38.2514	20.86	54.5489	37.6962	42.8527	46.3014	42.5119	41.136	29.8696	35.1963	26.1857	18.7445	17.5441	17.8192	11.0283	10.8304	11.1097	11.0829	9.24108	8.21254	1.14466	4.0035	34.2579	22.0623	18.1204	2.04806	2.20098	15.1322	12.7229	36.6016	54.8361	39.086	23.998	39.036	41.3804	45.3282	20.8906	36.8255	25.5825	17.2553	11.4929	14.0788	8.8015
VIT_01s0011g05450	0.325568	1.17044	0.00607237	0.0037381	0.149719	0.973542	1.68348	0.957092	2.74454	1.40828	1.50227	2.83763	1.5136	2.28411	2.09265	2.92245	3.13169	0.318823	0.250277	0.373944	0.453232	0.249985	0.310809	0.443148	0.436133	0.525804	0.184949	0.218317	0.176926	0.203945	0.195911	0.291274	0.245979	0.281171	0.226724	0.176033	2.36193	1.69239	0.708753	1.18679	1.8989	2.30429	1.50758	2.1651	2.31663	0.295417	0.351776	0.179803	0.327201
VIT_01s0011g05440	0.605274	0.0849956	0.0605644	1.83044	0.00267009	0.0502465	0.115893	0.0796958	2.58696	2.82694	1.55608	3.99657	7.58645	6.11596	2.62133	4.76217	2.34065	5.73014	3.7392	11.4117	7.29896	5.10768	5.5458	12.0124	7.53032	6.43469	2.34119	3.80595	1.76979	3.54158	4.94885	3.57006	2.52134	2.67138	2.7885	2.42485	9.06444	9.52635	7.2493	8.77426	9.84597	7.4673	9.05722	11.9893	9.5188	5.59673	7.6941	2.41493	5.91859
VIT_01s0011g05430	1.33768	0	0	4.27134	0.0565366	1.03743	3.41286	1.52724	0.385798	0.449139	0.189765	0.605697	0.325509	0.478881	0.174978	0.35875	0.207713	2.8178	3.65922	4.04033	2.7278	3.58369	3.49937	2.81884	4.00731	4.72277	0.0549632	0.0129057	0.167134	0.0542022	0.208193	0.087649	0.0231685	0.0855814	0.0726251	0.164184	48.578	47.3711	33.594	42.7741	37.3635	44.9678	53.8966	45.7463	54.4006	1.69962	1.65491	0.727265	1.1405
VIT_01s0011g05420	0.0624724	0.0292638	0.0587566	0.417821	0.0451607	0.00726941	0.00903236	0.00487855	0.23613	0.266103	0.193416	0.349592	0.253572	0.382126	0.224725	0.276866	0.248196	0.386663	0.369898	0.448379	0.317652	0.442456	0.416114	0.443287	0.429093	0.589938	0.153752	0.204295	0.231392	0.193897	0.191021	0.366645	0.266859	0.214926	0.201446	0.192439	0.73907	0.75023	0.622729	0.611606	0.773621	0.791507	0.865149	0.879736	0.867738	0.308934	0.350235	0.411353	0.354627
VIT_01s0011g02260	2.23644	0.401579	0.195784	5.81484	1.29244	2.3136	5.08083	10.666	0.0436714	0.0292573	0.104937	0.0209688	0.0883264	0.0722885	0.0679925	0.0541749	0.201041	37.408	10.5795	45.7933	13.9042	24.7525	4.28056	25.8038	22.2849	16.17	1.61178	1.04684	0.851845	0.706328	3.79765	4.7531	0.462628	0.779315	0.157938	4.76208	0.119436	0.114821	0.169798	0.0846309	0.213884	0.0645324	0.184336	0.136324	0.168587	43.4035	28.4399	34.965	11.2241
VIT_01s0011g02250	1.77245	0	0.0102317	0.0932149	4.06359	0.0207909	0.00262155	0.176034	0.0337963	0.0436973	0.0604731	0.0248782	0.0853319	0.056332	0.0566444	0.0645078	0.0901854	1.40067	0.385598	1.44595	0.613547	0.892313	0.19922	0.925224	0.899173	0.567996	0.123856	0.127971	0.0975307	0.072	0.236376	0.325155	0.108745	0.126302	0.0836165	0.212725	0.0544325	0.0300589	0.05762	0.0315114	0.0872604	0.0292663	0.0930694	0.10599	0.0588309	1.70172	1.03567	1.47021	0.391908
VIT_01s0011g02240	0.0557725	0	0	0.0561041	0.0291353	0.00909596	0	0.108584	0.0212959	0.0180328	0.0192432	0.0069803	0.0055614	0.00676928	0.0274081	0.0182497	0.0430765	0.0181441	0.0200704	0.0177744	0.0135621	0.0131903	0	0	0.0156047	0.0216068	0.0085331	0.0208111	0	0	0.00307918	0.00745551	0.00725789	0.00288832	0.00758362	0.0286866	0.0178122	0.00892528	0.0258821	0.0100575	0.0125441	0.0190762	0.0324466	0.0210505	0.0108953	0.0143795	0.011131	0.0166114	0.00362794
VIT_01s0011g01280	3.04823	2.76721	0.502121	0	6.53451	3.16906	5.98722	2.8303	1.63177	0.980568	0.880575	1.61658	0.967742	1.66123	1.31419	1.54093	1.13655	0.730399	0.747041	0.710285	0.661713	0.671802	0.709064	0.725686	0.911569	0.710148	0.228617	0.214322	0.237011	0.328067	1.52562	0.311647	0.546105	0.244895	2.08818	1.85134	1.68298	1.73431	0.796432	1.14869	1.05732	2.08771	1.3222	1.43352	1.36931	0.579846	0.515069	0.459217	0.597205
VIT_00s0218g00100	6.98318	0.0520639	0.0159989	0	3.19637	0.239125	0.0978127	0.0265543	3.33114	2.34585	1.05318	2.37555	0.910502	2.44731	2.23219	2.77231	4.13393	0.0426965	0.0185146	0.0511907	0.0574687	0.0239166	0.0233107	0.0611871	0.0510341	0.0216402	0.0154722	0.0356918	0.018282	0.0319864	0.0199716	0.0504407	0.0220186	0.0243055	0.0178669	0.0168127	5.66556	6.80811	1.45305	2.32385	1.81505	9.11764	3.93331	7.30675	6.96257	0.0578957	0.0531712	0.045426	0.0371167
[truncated: 187 more columns]

## Sheet: NCBI SRA Accession&Reference
NCBI SRA accession numbers and titles of the references
NCBI SRA Accession	Reference
SRP014438	Venturini L, Ferrarini A, Zenoni S, Tornielli GB, Fasoli M, Santo SD, et al. De novo transcriptome characterization of Vitis vinifera cv. Corvina unveils varietal diversity. BMC Genomics. 2013;14:41.
SRP022966	Da Silva C, Zamperin G, Ferrarini A, Minio A, Dal Molin A, Venturini L, et al. The High Polyphenol Content of Grapevine Cultivar Tannat Berries Is Conferred Primarily by Genes That Are Not Shared with the Reference Genome. Plant Cell. 2013;25:4777–88.
SRP032766	Corso M, Vannozzi A, Maza E, Vitulo N, Meggio F, Pitacco A, et al. Comprehensive transcript profiling of two grapevine rootstock genotypes contrasting in drought susceptibility links the phenylpropanoid pathway to enhanced tolerance. J. Exp. Bot. 2015;66:5739–52.
SRP032790	Corso M, Vannozzi A, Ziliotto F, Zouine M, Maza E, Nicolato T, et al. Grapevine Rootstocks Differentially Affect the Rate of Ripening and Modulate Auxin-Related Genes in Cabernet Sauvignon Berries. Front. Plant Sci. 2016;7:69.
SRP032792	Corso M, Vannozzi A, Ziliotto F, Zouine M, Maza E, Nicolato T, et al. Grapevine Rootstocks Differentially Affect the Rate of Ripening and Modulate Auxin-Related Genes in Cabernet Sauvignon Berries. Front. Plant Sci. 2016;7:69.
SRP041212	Ramos MJN, Coito JL, Silva HG, Cunha J, Costa MMR, Rocheta M. Flower development and sex specification in wild grapevine. BMC Genomics. BioMed Central; 2014;15:1095.
SRP042353	Nwafor C, Gribaudo I, Schneider A, Wehrens R, Grando M, Costantini L. Transcriptome analysis during berry development provides insights into co-regulated and altered gene expression between a seeded wine grape variety and its seedless somatic variant. BMC Genomics. 2014;15:1030.
SRP043708	Jones L, Riaz S, Morales-Cruz A, Amrine KC, McGuire B, Gubler W, et al. Adaptive genomic structural variation in the grape powdery mildew pathogen, Erysiphe necator. BMC Genomics. 2014;15:1081.
SRP046456	Ghan R, Petereit J, Tillett RL, Schlauch KA, Toubiana D, Fait A, et al. The common transcriptional subnetworks of the grape berry skin in the late stages of ripening. BMC Plant Biol. 2017;17:94.
SRP046998	Ghan R, Van Sluyter SC, Hochberg U, Degu A, Hopper DW, Tillet RL, et al. Five omic technologies are concordant in differentiating the biochemical characteristics of the berries of five grapevine (Vitis vinifera L.) cultivars. BMC Genomics. 2015;16:946.
SRP049306	Palumbo MC, Zenoni S, Fasoli M, Massonnet M, Farina L, Castiglione F, et al. Integrated Network Analysis Identifies Fight-Club Nodes as a Class of Hubs Encompassing Key Putative Switch Genes That Induce Major Transcriptome Reprogramming during Grapevine Development. Plant Cell. 2014;26:4617–35.
SRP050450	Ghan R, Van Sluyter SC, Hochberg U, Degu A, Hopper DW, Tillet RL, et al. Five omic technologies are concordant in differentiating the biochemical characteristics of the berries of five grapevine (Vitis vinifera L.) cultivars. BMC Genomics. 2015;16:946.
SRP055458	Domingos S, Fino J, Cardoso V, Sánchez C, Ramalho JC, Larcher R, et al. Shared and divergent pathways for flower abscission are triggered by gibberellic acid and carbon starvation in seedless Vitis vinifera L. BMC Plant Biol. 2016;16:38.
SRP056465	Amrine KCH, Blanco-Ulate B, Riaz S, Pap D, Jones L, Figueroa-Balderas R, et al. Comparative transcriptomics of Central Asian Vitis vinifera accessions reveals distinct defense strategies against powdery mildew. Hortic. Res. 2015;2:15037.
SRP057200	Blanco-Ulate B, Amrine KCH, Collins TS, Rivero RM, Vicente AR, Morales-Cruz A, et al. Developmental and Metabolic Plasticity of White-Skinned Grape Berries in Response to Botrytis cinerea during Noble Rot. Plant Physiol. 2015;169:2422–43.
SRP058799	Royo C, Carbonell-Bejerano P, Torres-Pérez R, Nebish A, Martínez Ó, Rey M, et al. Developmental, transcriptome, and genetic alterations associated with parthenocarpy in the grapevine seedless somatic variant Corinto bianco. J. Exp. Bot. 2016;67:259–73.
SRP059734	Rienth M, Torregrosa L, Sarah G, Ardisson M, Brillouet J-M, Romieu C. Temperature desynchronizes sugar and organic acid metabolism in ripening grapevine fruits and remodels their transcriptome. BMC Plant Biol. BioMed Central; 2016;16:164.
SRP065417	Pervaiz T, Haifeng J, Salman Haider M, Cheng Z, Cui M, Wang M, et al. Transcriptomic Analysis of Grapevine (cv. Summer Black) Leaf, Using the Illumina Platform. Shi H, editor. PLoS One. 2016;11:e0147369.
SRP067690	na
SRP067967	Díaz-Riquelme J, Zhurov V, Rioja C, Pérez-Moreno I, Torres-Pérez R, Grimplet J, et al. Comparative genome-wide transcriptome analysis of Vitis vinifera responses to adapted and non-adapted strains of two-spotted spider mite, Tetranyhus urticae. BMC Genomics. 2016;17:74.
SRP070855	Savoi S, Wong DCJ, Arapitsas P, Miculan M, Bucchetti B, Peterlunger E, et al. Transcriptome and metabolite profiling reveals that prolonged drought modulates the phenylpropanoid and terpenoid pathway in white grapes (Vitis vinifera L.). BMC Plant Biol. 2016;16:67.
